# Supplementary material for: Quantitative imaging of loop extruders rebuilding interphase genome architecture after mitosis
Source: bioRxiv. 2024 May 30:2024.05.29.596439. Preprint. [Version 1] doi: 10.1101/2024.05.29.596439 (PMC11160728; doi:10.1101/2024.05.29.596439)
Supplement: Supplement 3 [file media-3.xlsx]

## Sheet: Sheet1
Designation	source or reference	method for genome editing
HK WT	S. Narumiya (Kyoto University, Kyoto, Japan), RRID: CVCL_1922
HK SMC4-mEGFP #82-68	Walther et al., 2018	ZFN
HK NCAPH-mEGFP #86	Walther et al., 2018	CRISPR
HK NCAPH2-mEGFP #67	Walther et al., 2018	CRISPR
HK SMC4-mAID-Halo, AAVS1-OsTir1 F74G-SNAP	Schneider et al., 2022	CRISPR
HK CTCF-EGFP #F2	Cai et al., 2018	CRISPR
HK RAD21/SCC1-EGFP	Davidson et al., 2016	CRISPR
HK STAG1-EGFP #H8	Cai et al., 2018	CRISPR
HK STAG2-EGFP #F2	Cai et al., 2018	CRISPR
HK EGFP-AID-STAG2	Wutz et al., 2020	CRISPR
HK Nup153-mEGFP-FKBP #10-043	this work	CRISPR
HK RAD21-mEGFP-AID (+OsTir1), CTCF-Halo-3xALFA #C7	this work, based on HK RAD21-mEGFP-AID (Wutz et al., 2017)	CRISPR
HK CTCF-EGFP-AID	Wutz et al., 2017	CRISPR
