# Supplementary material for: Quantitative imaging of loop extruders rebuilding interphase genome architecture after mitosis
Source: bioRxiv. 2024 May 30:2024.05.29.596439. Preprint. [Version 1] doi: 10.1101/2024.05.29.596439 (PMC11160728; doi:10.1101/2024.05.29.596439)
Supplement: Supplement 4 [file media-4.xlsx]

## Sheet: Sheet1
Target Gene	Designation	Sequence
Nup153	Nup153C_gRNA_1+	TAAAGACTGCTGTTAGACGCAGG
CTCF	CTCT-Cterm_gRNA2minus	GCACAAGGCTCCGCCATCAC
